# Supplementary material for: Impacts of the COVID-19 Pandemic on Mobile Produce Market Operations: Adaptations, Barriers, and Future Directions for Increasing Food Access
Source: Int J Environ Res Public Health. 2022 Sep 10;19(18):11390. doi: 10.3390/ijerph191811390 (PMC9517362; doi:10.3390/ijerph191811390)
Supplement: Supplementary file 1 [file ijerph-19-11390-s001.zip]

Archive with 1 entries (1 files):
- ijerph-1821006-supplementary.pdf
